# Supplementary material for: Climate and the spread of COVID-19
Source: Sci Rep. 2021 Apr 27;11:9042. doi: 10.1038/s41598-021-87692-z (PMC8079387; doi:10.1038/s41598-021-87692-z)
Supplement: Supplementary file 1 — Supplementary Information. [file 41598_2021_87692_MOESM1_ESM.zip]

Archive with 6 entries (6 files):
- do_file.do
- __MACOSX/._do_file.do
- Paper title and author.docx
- __MACOSX/._Paper title and author.docx
- data.dta
- __MACOSX/._data.dta
