# Supplementary material for: Climate and the spread of COVID-19
Source: Sci Rep. 2021 Apr 27;11:9042. doi: 10.1038/s41598-021-87692-z (PMC8079387; doi:10.1038/s41598-021-87692-z)
Supplement: Supplementary file 1 — Supplementary Information. [file 41598_2021_87692_MOESM1_ESM.zip › do_file.do]

*Replication file for the paper "Climate and the spread of COVID-19"
*Authors: Simiao Chen, Klaus Prettner, Michael Kuhn, Pascal Geldsetzer, Chen Wang, Till Bärnighausen, David E. Bloom


*-------------------------------------------Data preparation


generate casesperpop = log(confirmedpermillion)
generate abslatit = (latitude*latitude)^(1/2)
generate latitude2 = (latitude*latitude)
replace latitude = abslatit
generate lpcgdppp = log(pcgdppp)
replace pcgdppp = lpcgdppp
destring distwuhan, replace
generate airtravelpc = airpassengers/population_2018
generate vehiclespc = vehicles/population_2018
generate distwuhaninth = distwuhan/1000
replace distwuhan = distwuhaninth
generate testedperhundred = testedpermillion/10000


*--------------------------------------------Simple regressions


reg casesperpop latitude if confirmednumber>100, robust 
outreg, replace se starlevels(10 5 1)

reg casesperpop latitude airtravelpc vehiclespc percent_urban if confirmednumber>100, robust
outreg, merge se starlevels(10 5 1)

reg casesperpop latitude airtravelpc vehiclespc percent_urban testedperhundred cellusage if confirmednumber>100, robust
outreg, merge se starlevels(10 5 1)

reg casesperpop latitude airtravelpc vehiclespc percent_urban testedperhundred cellusage pcgdppp oadr health_share if confirmednumber>100, robust
outreg using coef1, merge se starlevels(10 5 1) landscape 


*---------------------------------------------Multiple imputation


mi set mlong
mi register imputed airtravelpc cellusage vehiclespc percent_urban pcgdppp oadr health_share
mi register regular casesperpop latitude testedperhundred
mi impute mvn airtravelpc cellusage vehiclespc percent_urban pcgdppp oadr health_share = casesperpop latitude testedperhundred, add(15) rseed(2531) initmcmc(em,iterate(1000)) force


mibeta casesperpop latitude if confirmednumber>100, robust
mibeta casesperpop latitude airtravelpc vehiclespc percent_urban if confirmednumber>100, robust
mibeta casesperpop latitude airtravelpc vehiclespc percent_urban testedperhundred cellusage if confirmednumber>100, robust
mibeta casesperpop latitude airtravelpc vehiclespc percent_urban testedperhundred cellusage pcgdppp oadr health_share if confirmednumber>100, robust
